# Supplementary material for: Analysis of Coxsackievirus B5 Infections in the Central Nervous System in Brazil: Insights into Molecular Epidemiology and Genetic Diversity
Source: Viruses. 2022 Apr 26;14(5):899. doi: 10.3390/v14050899 (PMC9146130; doi:10.3390/v14050899)
Supplement: Supplementary file 1 [file viruses-14-00899-s001.zip]

Archive with 1 entries (1 files):
- viruses-1665442-Supplementary.pdf
